# Supplementary material for: Effect of Upper Limb Motor Rehabilitation on Cognition in Parkinson’s Disease: An Observational Study
Source: Brain Sci. 2022 Dec 8;12(12):1684. doi: 10.3390/brainsci12121684 (PMC9775162; doi:10.3390/brainsci12121684)
Supplement: Supplementary file 1 [file brainsci-12-01684-s001.zip]

Archive with 3 entries (3 files):
- Figure S1 flowchart_armshake_cog.pdf
- File S1 Exercises program Armshake.pdf
- Tables S1 & S2.xlsx
